# Supplementary material for: Diaphragm-based carbon monoxide electrolyzers for multicarbon production under alkaline conditions
Source: Nat Commun. 2025 Sep 26;16:8444. doi: 10.1038/s41467-025-63004-1 (PMC12475119; doi:10.1038/s41467-025-63004-1)
Supplement: Supplementary file 3 — Source Data [file 41467_2025_63004_MOESM3_ESM.xlsx]

## Sheet: Fig. 2a
	H2		Ethylene		Acetate		Ethanol		Propinate		N-propanol		Voltage
	FE/%	yEr+-	FE/%	yEr+-	FE/%	yEr+-	FE/%	yEr+-	FE/%	yEr+-	FE/%	yEr+-	Voltage/V	yEr+-
Zirfon 500+	11.3548	0.98	32.9535	1.69	22.6	2.18	10.4	2.44	1.6	0.24	15.9	1.11	2.18667	0.017
PES	17.5611	0.28294	32.8468	0.55663	13.4102	1.44055	9.77543	1.87231	1.24971	0.74837	14.8811	1.15036	2.22	0.05798
Nylon	16.1904	1.81765	32.299	0.65225	16.678	0.43534	8.84453	0.17734	1.52809	0.17734	13.4519	1.33056	2.22	0.05798
PVDF	16.9933	0.58294	36.5514	1.55663	13.994	0.43534	11.4595	1.87231	1.18915	0.74837	17.9186	0.15036	2.2695	0.0628
Fiberglass	59.9536	1.81765	15.3754	0.65225	14.5116	1.87231	4.99201	0.43534	1.18715	0.15036	2.93325	0.74837	2.246	0.0328
Orion	14.6139	2.20533	35.1511	0.55663	15.7391	0.28294	17.5013	1.87231	1.24971	0.74837	14.3753	0.28294	2.198	0.05798
PiperIon	14.6188	0.28294	34.8364	0.74158	12.3799	2.17564	15.0208	2.17564	0.10128	0.0628	15.0519	2.17564	2.246	0.0628
FAA-3-50	12.1246	1.61646	34.1983	0.23254	13.9729	2.17564	15.7369	0.23254	0.10117	0.01756	15.7983	2.17564	2.17564	0.0328

## Sheet: Fig. 2b
PES
current density / mA cm-2	H2		Ethylene		Acetate		Ethanol		Propinate		N-propanol		Voltage/
	FE/%	yEr+-	FE/%	yEr+-	FE/%	yEr+-	FE/%	yEr+-	FE/%	yEr+-	FE/%	yEr+-	Voltage/V	yEr+-
100	18.736	0.58	32.8474	0.3795	8.16391	1.81698	9.7162	1.41252	1.90139	0.69511	15.9324	1.34359	2.123	0.02121
200	17.5611	0.28294	32.8468	0.55663	13.4102	1.44055	9.77543	1.87231	1.24971	0.74837	14.8811	1.15036	2.204	0.02828
300	17.3521	0.52776	32.5041	1.49676	19.5265	1.4119	9.55785	0.6998	0.90269	0.10371	11.8016	0.69963	2.2655	0.04313
400	15.551	0.74495	31.2293	1.66875	25.429	1.82504	8.70336	0.00738	0.76097	0.17402	9.24095	1.37733	2.3205	0.05303
Nylon
current density / mA cm-2	H2		Ethylene		Acetate		Ethanol		Propinate		N-propanol		Voltage/
	FE/%	yEr+-	FE/%	yEr+-	FE/%	yEr+-	FE/%	yEr+-	FE/%	yEr+-	FE/%	yEr+-	Voltage/V	yEr+-
100	17.5241	0.07664	34.5449	0.59771	10.9233	0.05552	8.30784	0.49105	1.69846	0.49105	18.6209	2.47129	2.135	0.04808
200	16.1904	1.81765	32.299	0.65225	16.678	0.43534	8.84453	0.17734	1.52809	0.17734	13.4519	1.33056	2.22	0.05798
300	15.7674	1.43457	30.0594	1.33393	21.3463	1.50594	6.32106	0.29621	0.55711	0.29621	7.99275	0.36302	2.289	0.07212
400	14.633	0.47466	28.717	0.27677	27.0101	2.70739	6.68033	0.20298	0.59696	0.20298	7.57977	0.31013	2.3545	0.07849
Zirfon
current density / mA cm-2	H2		Ethylene		Acetate		Ethanol		Propinate		N-propanol		Voltage/
	FE/%	yEr+-	FE/%	yEr+-	FE/%	yEr+-	FE/%	yEr+-	FE/%	yEr+-	FE/%	yEr+-	Voltage/V	yEr+-
100	14.1822	1.23	32.12	2.13	26.15	3.36	14.6	2.63	2.10333	0.01247	9.22	1.34	2.10333	0.02055
200	11.3548	0.98	32.9535	1.69	22.6	2.18	14.9	2.44	2.18667	0.00816	8.4	1.11	2.18667	0.017
300	13.4141	1.01	33.582	2.65	24.3	2.06	12.33	1.96	2.26	0	7.72	0.69	2.26	0.0216
400	15.3174	1.55	35.3193	3.16	22.3	1.99	10.62	1.43	2.35333	0.00943	6.88	0.98	2.35333	0.0411

## Sheet: Fig. 2c
		Hydrogen volume fraction /%
	current density / mA cm-2	Zirfon 500+	PES	Nylon
	50	0	0.00734	0.04117
	100	0	0.00871	0.114
	200	0	0.01023	0.09925
	300	0	0.01547	0.08528
	400	0	0.00954	0.09615
	600	0	0.00509	0.149

## Sheet: Fig. 2d
		Bubble point /psi
	Zirfon 500+	50
	Zirfon 500	48.5
	Zirfon 220	25.8
	PES	23.8
	PVDF	23
	Nylon	18.8
	Fiberglass	19.3

## Sheet: Fig. 3a
	Area Specific Resistance / Ω cm2
	25°C		60°C
	Ω cm2	yEr+-	Ω cm2	yEr+-
Piperion	0.40783	0.00764	0.25783	0.01764
Zirfon 220	0.4495	0.01464	0.29	0.02989
Zirfon 500	0.71783	0.04764	0.42	0.06118
Zirfon 500+	0.58617	0.02289	0.34	0.03018

## Sheet: Fig. 3b
		current density / mA cm-2	Voltage /V
			Mem_PiperION	Mem_Zirfon 500+	Full_PiperION	Full_Zirfon 500+
		50	0.022	0.01	2.068	2.031
		100	0.046	0.016	2.15	2.121
		200	0.058	0.028	2.262	2.206
		300	0.07	0.034	2.326	2.291
		400	0.06	0.045	2.395	2.378

## Sheet: Fig. 3c
	Time /h	H2 FE/%	C2H4 FE/%		Time /h	Voltage /V		Time /h	Acetate FE/%
	3	18.9481	35.5949		4.00139	-2.21013		4.66667	17.5822
	14.34	22.8121	32.0676		4.01528	-2.21043		24.5153	27.644
	14.59	22.8587	32.6621		4.02917	-2.21074		36.4597	29.1791
	14.84	23.0097	32.2335		4.04306	-2.21043		50.5361	31.3523
	15.09	22.876	32.3025		4.05694	-2.21043		73.6944	32.811
	15.34	23.232	32.1717		4.07083	-2.21043		106.722	33.3745
	15.59	23.2104	32.0838		4.08472	-2.21013		126.667	35.3138
	15.84	23.3151	32.0273		4.09861	-2.21043		150.306	38.4062
	16.09	23.3043	31.9962		4.1125	-2.21043		168.889	36.1163
	16.34	23.1023	32.2479		4.12639	-2.21043		193.139	35.7724
	16.59	23.4219	32.1403		4.14028	-2.21074		218.639	37.3141
	16.84	23.3618	32.174		4.15417	-2.21135		241.833	37.561
	17.09	23.39	32.1889		4.16806	-2.21166		265.581	37.744
	17.34	23.4207	31.9235		4.18194	-2.21197		289.449	37.2281
	17.59	23.5176	31.8497		4.19583	-2.21227		313.217	40.4159
	17.84	23.3711	31.934		4.20972	-2.21227		338.453	40.9994
	18.09	23.2614	32.0169		4.22361	-2.21258		361.689	42.8984
	18.34	23.2007	32.032		4.2375	-2.21258		382.718	42.2197
	18.59	23.2392	31.8759		4.25139	-2.21289		407.861	43.8638
	18.84	23.232	32.0399		4.26528	-2.21319		430.028	43.1922
	19.09	23.579	32.0015		4.27917	-2.21289		453.639	42.0436
	19.34	23.5178	32.0301		4.29306	-2.2135		479.921	43.03
	19.59	23.6472	31.9645		4.30694	-2.2135		503.213	44.7155
	19.84	23.6319	31.84		4.32083	-2.21381		527.006	45.6296
	20.09	23.699	31.9354		4.33472	-2.21381		549.75	43.3511
	20.34	23.3996	31.8076		4.34861	-2.21381		574.528	43.1799
	20.59	23.6963	31.8697		4.3625	-2.21442		596.667	44.5337
	20.84	23.7023	31.8634		4.37639	-2.21442		620.5	43.8408
	21.09	23.7532	31.6751		4.39028	-2.21442		643.611	46.3886
	21.34	23.7747	31.7726		4.40417	-2.21473		668.833	47.2706
	21.59	23.6963	31.7674		4.41806	-2.21473		691.333	45.1724
	21.84	23.8119	31.6812		4.43194	-2.21473
	22.09	23.8237	31.6581		4.44583	-2.21503
	22.34	23.7804	31.6693		4.45972	-2.21534
	22.59	23.8497	31.5923		4.47361	-2.21503
	22.84	23.6301	31.4829		4.4875	-2.21473
	23.09	23.6147	31.2667		4.50139	-2.21503
	23.34	23.9192	31.3807		4.51528	-2.21503
	23.59	23.6368	31.528		4.52917	-2.21503
	23.84	23.6252	31.5206		4.54306	-2.21503
	24.09	23.6299	31.719		4.55694	-2.21503
	24.34	23.653	31.3587		4.57083	-2.21503
	24.59	24.1409	31.4675		4.58472	-2.21503
	24.84	23.9367	31.4577		4.59861	-2.21503
	25.09	23.9315	31.1704		4.6125	-2.21534
	25.34	23.9181	31.5291		4.62639	-2.21534
	25.59	24.2812	31.1991		4.64028	-2.21534
	25.84	24.2669	31.3717		4.65417	-2.21534
	26.09	24.1103	31.0198		4.66806	-2.21534
	26.34	24.1044	30.6645		4.68194	-2.21565
	31.09	23.9851	30.1605		4.69583	-2.21565
	31.34	23.7548	29.8809		4.70972	-2.21595
	31.59	23.7361	30.1401		4.72361	-2.21565
	31.84	23.7865	30.2695		4.7375	-2.21595
	32.09	24.0575	30.3528		4.75139	-2.21565
	32.34	24.1428	30.4242		4.76528	-2.21565
	32.84	24.0052	30.2321		4.77917	-2.21565
	33.34	23.9945	30.2316		4.79306	-2.21595
	37.66	23.9177	30.0215		4.80694	-2.21595
	38.16	23.9063	29.7687		4.82083	-2.21595
	38.66	23.851	29.9045		4.83472	-2.21595
	39.16	23.9571	30.0981		4.84861	-2.21595
	39.66	23.9559	30.2073		4.8625	-2.21595
	40.16	23.8249	29.8325		4.87639	-2.21595
	40.66	23.9268	29.9464		4.89028	-2.21565
	41.16	23.9333	29.8586		4.90417	-2.21595
	41.66	23.9003	29.9531		4.91806	-2.21595
	42.16	23.784	30.1346		4.93194	-2.21626
	42.66	23.8798	29.9976		4.94583	-2.21595
	43.16	23.8659	29.8601		4.95972	-2.21626
	43.66	23.74	29.971		4.97361	-2.21626
	44.16	23.8447	29.9913		4.9875	-2.21657
	44.66	23.8464	29.961		5.00139	-2.21687
	45.16	23.8477	30.0396		5.01528	-2.21657
	45.66	23.8219	29.8826		5.02917	-2.21687
	46.16	23.8166	29.7618		5.04306	-2.21687
	46.66	23.8388	29.7221		5.05694	-2.21687
	47.16	23.8245	29.6829		5.07083	-2.21687
	47.66	23.6779	29.9729		5.08472	-2.21718
	48.16	23.7878	29.8176		5.09861	-2.21718
	48.66	23.6464	29.9674		5.1125	-2.21749
	49.16	23.638	29.4371		5.12639	-2.21749
	49.66	23.8153	29.3612		5.14028	-2.21749
	50.16	23.9002	29.6646		5.15417	-2.21718
	50.66	23.8951	29.4866		5.16806	-2.21749
	51.16	23.8835	29.5834		5.18194	-2.21749
	51.66	23.868	29.7893		5.19583	-2.21779
	52.16	23.8425	29.5559		5.20972	-2.21779
	52.66	23.8122	29.5553		5.22361	-2.21779
	53.16	23.8019	29.4446		5.2375	-2.21779
	53.66	23.7941	29.4973		5.25139	-2.21749
	54.16	23.771	29.5232		5.26528	-2.21779
	54.66	23.7593	29.1672		5.27917	-2.21779
	55.16	23.6115	29.3271		5.29306	-2.2181
	55.66	23.7093	29.3936		5.30694	-2.21779
	56.16	23.5654	29.4082		5.32083	-2.2181
	56.66	23.6762	29.3541		5.33472	-2.2181
	57.16	23.7618	29.2565		5.34861	-2.21841
	57.66	23.7647	29.2586		5.3625	-2.21871
	58.16	23.7521	29.2178		5.37639	-2.21871
	58.66	23.757	29.3451		5.39028	-2.21871
	59.16	23.7446	29.2998		5.40417	-2.21902
	59.66	23.7327	29.4666		5.41806	-2.21902
	60.16	23.7134	29.2807		5.43194	-2.21902
	60.66	23.5782	28.9356		5.44583	-2.21902
	61.16	23.6662	29.3777		5.45972	-2.21902
	61.66	23.6658	29.463		5.47361	-2.21902
	62.16	23.6492	29.3118		5.4875	-2.21902
	62.66	23.6198	29.4305		5.50139	-2.21902
	63.16	23.603	29.4814		5.51528	-2.21963
	63.66	23.5899	29.35		5.52917	-2.21963
	64.16	23.5533	29.2904		5.54306	-2.21963
	64.66	23.5447	29.3466		5.55694	-2.21933
	65.16	23.4034	29.3043		5.57083	-2.21963
	65.66	23.4943	29.2786		5.58472	-2.21963
	66.16	23.4971	29.2992		5.59861	-2.21994
	66.66	23.4997	29.2268		5.6125	-2.22025
	67.16	23.3604	29.6354		5.62639	-2.21994
	67.66	23.4664	29.6187		5.64028	-2.22055
	68.16	23.4359	29.7194		5.65417	-2.22086
	68.66	23.4235	29.5481		5.66806	-2.22055
	69.16	23.3025	29.5302		5.68194	-2.22055
	69.66	23.2794	29.5285		5.69583	-2.22055
	70.16	23.3831	29.418		5.70972	-2.22117
	70.66	23.2526	29.333		5.72361	-2.22086
	71.16	23.3601	29.3865		5.7375	-2.22086
	71.66	23.3441	29.3898		5.75139	-2.22086
	72.16	23.3215	29.3835		5.76528	-2.22117
	72.66	23.2339	29.2204		5.77917	-2.22086
	73.16	23.4141	29.1685		5.79306	-2.22117
	73.66	23.4134	28.9079		5.80694	-2.22117
	74.16	23.3722	28.9001		5.82083	-2.22147
	74.66	23.3475	28.8484		5.83472	-2.22147
	75.16	23.3312	29.3134		5.84861	-2.22178
	75.66	23.3111	29.0175		5.8625	-2.22178
	76.16	23.3192	29.0811		5.87639	-2.22178
	76.66	23.1615	28.9515		5.89028	-2.22178
	77.16	23.1351	28.844		5.90417	-2.22178
	77.66	23.2288	28.862		5.91806	-2.22178
	78.16	23.0994	28.7785		5.93194	-2.22178
	78.66	23.0794	29.0211		5.94583	-2.22178
	79.16	23.1713	28.841		5.95972	-2.22178
	79.66	23.1558	28.6902		5.97361	-2.22178
	80.16	23.0082	29.073		5.9875	-2.22178
	80.66	22.9841	28.8174		6.00139	-2.22209
	81.16	23.093	28.6752		6.01528	-2.22178
	81.66	23.0004	28.6741		6.02917	-2.22209
	82.16	22.8663	28.705		6.04306	-2.22209
	82.66	22.9532	28.6724		6.05694	-2.22209
	83.16	22.9777	28.625		6.07083	-2.22209
	83.66	22.8011	29.0854		6.08472	-2.22239
	84.16	22.7832	28.7162		6.09861	-2.22239
	84.66	22.9088	28.6187		6.1125	-2.22209
	85.16	22.8741	28.6637		6.12639	-2.22209
	85.66	22.8893	28.6643		6.14028	-2.22209
	86.16	22.8661	29.0885		6.15417	-2.22239
	86.66	22.8541	29.1502		6.16806	-2.22239
	87.16	22.8372	28.9784		6.18194	-2.22239
	87.66	22.8294	28.7973		6.19583	-2.2227
	88.16	22.6994	28.9568		6.20972	-2.22239
	88.66	22.6677	28.9199		6.22361	-2.2227
	89.16	22.7618	28.8782		6.2375	-2.22239
	89.66	22.7453	28.7958		6.25139	-2.2227
	90.16	22.7232	28.731		6.26528	-2.2227
	90.66	22.7019	28.5034		6.27917	-2.22239
	91.16	22.5813	28.8208		6.29306	-2.2227
	91.66	22.6793	28.458		6.30694	-2.22239
	92.16	22.6702	28.8179		6.32083	-2.22301
	92.66	22.6375	28.5202		6.33472	-2.2227
	93.16	22.5211	29.0789		6.34861	-2.22331
	93.66	22.638	28.9554		6.3625	-2.22301
	94.16	22.6213	28.6857		6.37639	-2.22301
	94.66	22.4964	28.6263		6.39028	-2.22301
	95.16	22.4686	28.8687		6.40417	-2.22301
	95.66	22.6126	28.8607		6.41806	-2.22331
	96.16	23.0559	28.9338		6.43194	-2.22331
	96.66	23.0756	28.8979		6.44583	-2.22362
	97.16	23.099	28.9994		6.45972	-2.22331
	97.66	23.1207	29.0171		6.47361	-2.22331
	98.16	22.9866	28.9723		6.4875	-2.22331
	98.66	23.0793	29.0946		6.50139	-2.22331
	99.16	22.9648	28.8562		6.51528	-2.22331
	99.66	22.9416	28.7058		6.52917	-2.22331
	100.16	23.046	28.8675		6.54306	-2.22362
	100.66	23.0474	28.7622		6.55694	-2.22362
	101.16	23.0196	28.7561		6.57083	-2.22362
	101.66	23.0076	28.8454		6.58472	-2.22393
	102.16	22.8734	28.6126		6.59861	-2.22393
	102.66	22.9865	28.8462		6.6125	-2.22362
	103.16	22.9637	28.8345		6.62639	-2.22393
	103.66	22.9624	28.9675		6.64028	-2.22393
	104.16	22.8371	28.85		6.65417	-2.22393
	104.66	22.9338	28.6375		6.66806	-2.22393
	105.16	22.9083	28.8188		6.68194	-2.22393
	105.66	22.8812	28.9488		6.69583	-2.22393
	106.16	22.9912	28.4878		6.70972	-2.22393
	106.66	22.9069	28.4084		6.72361	-2.22393
	107.16	22.7941	28.9135		6.7375	-2.22362
	107.66	22.9036	28.5747		6.75139	-2.22393
	108.16	22.8922	28.5934		6.76528	-2.22362
	108.66	22.8832	28.7116		6.77917	-2.22393
	109.16	22.899	29.0894		6.79306	-2.22362
	109.66	22.8902	28.6337		6.80694	-2.22393
	110.16	22.7577	29.1761		6.82083	-2.22362
	110.66	22.8566	28.5278		6.83472	-2.22362
	111.16	22.8546	28.4253		6.84861	-2.22393
	111.66	22.7598	28.5785		6.8625	-2.22362
	112.16	22.76	28.3696		6.87639	-2.22393
	112.66	22.749	28.3405		6.89028	-2.22393
	113.16	22.622	28.3878		6.90417	-2.22423
	113.66	22.7199	28.2794		6.91806	-2.22423
	114.16	22.7179	28.9663		6.93194	-2.22423
	114.66	22.5788	28.519		6.94583	-2.22454
	115.16	22.5725	28.4907		6.95972	-2.22454
	115.66	22.5462	28.583		6.97361	-2.22454
	116.16	22.5482	28.2647		6.9875	-2.22454
	116.66	22.5518	28.5272		7.00139	-2.22423
	117.16	22.5376	28.3768		7.01528	-2.22485
	117.66	22.6372	28.2716		7.02917	-2.22454
	118.16	22.4503	28.116		7.04306	-2.22454
	118.66	22.5512	28.5706		7.05694	-2.22454
	119.16	22.533	28.2942		7.07083	-2.22485
	119.66	22.6431	28.6788		7.08472	-2.22485
	120.16	22.4748	28.2827		7.09861	-2.22485
	120.66	22.4564	28.3607		7.1125	-2.22485
	121.66	22.4437	28.9612		7.12639	-2.22454
	122.66	22.3963	28.8172		7.14028	-2.22485
	123.66	22.2955	28.7714		7.15417	-2.22485
	124.66	22.3152	28.702		7.16806	-2.22485
	125.66	22.2993	28.8549		7.18194	-2.22515
	126.66	22.1908	28.736		7.19583	-2.22485
	127.66	22.0584	28.8066		7.20972	-2.22485
	128.66	22.0539	28.6735		7.22361	-2.22485
	129.66	22.143	28.7773		7.2375	-2.22515
	130.66	22.1078	28.7391		7.25139	-2.22515
	131.66	21.978	28.4023		7.26528	-2.22515
	132.66	21.9519	28.7147		7.27917	-2.22546
	133.66	21.946	29.0254		7.29306	-2.22515
	134.66	21.9327	28.946		7.30694	-2.22546
	135.66	22.0353	29.011		7.32083	-2.22546
	136.66	21.914	29.0381		7.33472	-2.22577
	137.66	21.9917	29.2732		7.34861	-2.22577
	138.66	21.896	29.4539		7.3625	-2.22607
	139.66	21.9944	29.7519		7.37639	-2.22607
	140.66	21.9639	29.1625		7.39028	-2.22638
	141.66	21.9369	29.4671		7.40417	-2.22638
	142.66	21.9254	29.5828		7.41806	-2.22607
	143.66	22.1324	29.2161		7.43194	-2.22607
	144.66	22.1127	29.0888		7.44583	-2.22607
	145.66	22.0862	28.9646		7.45972	-2.22607
	146.66	21.9432	28.8792		7.47361	-2.22607
	147.66	22.0012	28.3331		7.4875	-2.22577
	149.66	21.9485	27.9375		7.50139	-2.22577
	151.66	21.8146	27.918		7.51528	-2.22607
	153.66	21.923	28.0138		7.52917	-2.22607
	155.66	21.8769	27.9295		7.54306	-2.22607
	157.66	21.8337	27.6248		7.55694	-2.22607
	159.66	21.6982	27.826		7.57083	-2.22607
	161.66	21.642	27.6577		7.58472	-2.22638
	163.66	21.5851	27.4103		7.59861	-2.22638
	165.66	21.6745	27.4524		7.6125	-2.22638
	167.66	21.5278	27.9031		7.62639	-2.22638
	169.66	21.8319	27.706		7.64028	-2.22638
	171.66	21.7023	27.9098		7.65417	-2.22607
	173.66	21.771	27.8363		7.66806	-2.22638
	175.66	21.6027	27.8306		7.68194	-2.22638
	177.66	21.5481	27.7859		7.69583	-2.22638
	179.66	21.6504	27.4837		7.70972	-2.22638
	181.66	21.625	27.4968		7.72361	-2.22669
	183.66	21.4598	27.4262		7.7375	-2.22669
	185.66	21.4304	27.4068		7.75139	-2.22638
	187.66	21.3741	27.2169		7.76528	-2.22638
	189.66	21.4513	27.1496		7.77917	-2.22669
	191.66	21.4213	27.2664		7.79306	-2.22638
	193.66	21.5587	27.2453		7.80694	-2.22638
	195.66	21.624	27.4571		7.82083	-2.22638
	197.66	21.5425	27.314		7.83472	-2.22669
	199.66	21.6258	27.2692		7.84861	-2.2273
	201.66	21.4812	27.3245		7.8625	-2.22699
	203.66	21.5586	27.1768		7.87639	-2.22699
	205.66	21.5021	27.0089		7.89028	-2.2273
	207.66	21.3797	27.037		7.90417	-2.22761
	209.66	21.3193	26.8525		7.91806	-2.2273
	211.66	21.4066	26.8455		7.93194	-2.22761
	213.66	21.2729	26.7237		7.94583	-2.22761
	215.66	21.2718	27.1726		7.95972	-2.22791
	217.66	21.3343	26.7462		7.97361	-2.22791
	219.66	21.4046	27.0912		7.9875	-2.22791
	221.66	21.4063	27.3185		8.00139	-2.22791
	223.66	21.3808	26.7685		8.01528	-2.22822
	225.66	21.3504	26.7496		8.02917	-2.22791
	227.66	21.4486	26.7645		8.04306	-2.22822
	229.66	21.3564	26.8028		8.05694	-2.22791
	231.66	21.3011	26.521		8.07083	-2.22791
	233.66	21.4005	26.7869		8.08472	-2.22853
	235.66	21.2665	26.5383		8.09861	-2.22822
	237.66	21.3636	26.241		8.1125	-2.22853
	239.66	21.427	26.9031		8.12639	-2.22853
	241.66	21.3938	26.8574		8.14028	-2.22853
	243.66	21.5069	26.7806		8.15417	-2.22884
	245.66	21.4876	26.7926		8.16806	-2.22884
	247.66	21.3574	26.6866		8.18194	-2.22884
	249.66	21.4371	26.5609		8.19583	-2.22914
	251.66	21.4713	26.6767		8.20972	-2.22914
	253.66	21.3555	26.8337		8.22361	-2.22914
	255.66	21.3094	26.5096		8.2375	-2.22914
	257.66	21.2501	26.5449		8.25139	-2.22914
	259.66	21.1694	26.2238		8.26528	-2.22945
	261.66	21.1967	26.1675		8.27917	-2.22914
	263.66	21.226	26.3332		8.29306	-2.22914
	265.66	21.2289	26.5969		8.30694	-2.22914
	267.66	21.2274	26.3669		8.32083	-2.22914
	269.66	21.1675	26.632		8.33472	-2.22976
	271.66	21.2287	26.3667		8.34861	-2.22976
	273.66	21.1295	26.4794		8.3625	-2.22976
	275.66	21.1054	26.4904		8.37639	-2.22945
	277.66	21.1072	26.3707		8.39028	-2.22976
	279.66	21.089	26.3743		8.40417	-2.22976
	281.66	21.1866	26.299		8.41806	-2.22945
	283.66	20.9877	25.9563		8.43194	-2.22914
	285.66	21.0461	26.0048		8.44583	-2.22914
	287.66	20.9542	26.0598		8.45972	-2.22945
	289.66	21.1164	26.1989		8.47361	-2.22945
	291.66	21.0193	26.2021		8.4875	-2.22945
	293.66	20.9402	26.0705		8.50139	-2.23006
	295.66	21.0418	25.9642		8.51528	-2.23037
	297.66	20.9263	26.1153		8.52917	-2.23006
	299.66	20.9004	26.1058		8.54306	-2.23006
	301.66	20.9109	26.0674		8.55694	-2.22976
	303.66	20.91	26.128		8.57083	-2.22976
	305.66	21.0135	26.02		8.58472	-2.22976
	307.66	20.7984	26.027		8.59861	-2.23006
	309.66	20.8169	25.7826		8.6125	-2.22976
	311.66	20.8657	26.0397		8.62639	-2.22976
	313.66	20.7551	25.9811		8.64028	-2.23006
	315.66	20.9362	25.7144		8.65417	-2.23037
	317.66	20.7693	25.9718		8.66806	-2.23037
	319.66	20.8544	25.9511		8.68194	-2.23006
	321.66	20.8341	25.9547		8.69583	-2.23068
	323.66	20.7056	25.7297		8.70972	-2.23068
	324.16	20.7468	25.431		8.72361	-2.23068
	337.16	20.5938	25.7471		8.7375	-2.23068
	341.21	20.5912	25.384		8.75139	-2.23098
	344.21	20.5742	25.5703		8.76528	-2.23068
	347.21	20.5362	25.5567		8.77917	-2.23098
	350.21	20.553	25.5146		8.79306	-2.23098
	353.21	20.6101	25.5502		8.80694	-2.23129
	356.21	20.4564	25.4228		8.82083	-2.2316
	359.21	20.4078	25.3283		8.83472	-2.23129
	362.21	20.5262	25.4114		8.84861	-2.23129
	365.21	20.4732	25.489		8.8625	-2.23129
	368.21	20.5335	25.3064		8.87639	-2.23129
	371.21	20.4273	25.4564		8.89028	-2.2316
	374.21	20.4029	25.5063		8.90417	-2.2316
	377.21	20.3132	25.0292		8.91806	-2.2316
	380.21	20.2302	24.9716		8.93194	-2.2316
	383.21	20.2354	24.9488		8.94583	-2.2319
	386.21	20.4539	25.2138		8.95972	-2.2319
	389.21	20.2834	25.3164		8.97361	-2.2319
	392.21	20.3645	24.996		8.9875	-2.23221
	395.21	20.2539	25.0152		9.00139	-2.23221
	398.21	20.2748	25.2452		9.01528	-2.23221
	401.21	20.2749	25.3368		9.02917	-2.2316
	404.21	20.2509	25.1341		9.04306	-2.2316
	407.21	20.3202	25.2786		9.05694	-2.23129
	410.21	20.2014	25.137		9.07083	-2.2316
	413.21	20.1322	25.0895		9.08472	-2.2316
	416.21	20.1206	25.1739		9.09861	-2.2316
	419.21	20.2125	24.9581		9.1125	-2.2316
	422.21	20.0852	24.951		9.12639	-2.2319
	425.21	20.1764	24.8302		9.14028	-2.2319
	428.21	20.1706	24.8892		9.15417	-2.2319
	431.21	20.091	24.9488		9.16806	-2.2319
	434.21	20.0281	24.702		9.18194	-2.2319
	437.21	20.0665	24.9481		9.19583	-2.23129
	440.21	20.0107	24.479		9.20972	-2.2316
	443.21	19.8671	24.4517		9.22361	-2.2316
	446.21	19.8851	24.3952		9.2375	-2.2316
	449.21	19.8733	24.564		9.25139	-2.2319
	452.21	19.8507	24.5004		9.26528	-2.2316
	455.21	19.9566	24.3922		9.27917	-2.2319
	458.21	19.8314	24.8124		9.29306	-2.2316
	461.21	19.7966	24.5277		9.30694	-2.2319
	464.21	19.8616	24.4156		9.32083	-2.2319
	467.21	19.7379	24.2137		9.33472	-2.2316
	470.21	19.7221	24.1124		9.34861	-2.2319
	473.21	19.7013	24.2062		9.3625	-2.2319
	476.21	19.6474	24.2242		9.37639	-2.23221
	479.21	19.7054	23.9827		9.39028	-2.23221
	482.21	19.6381	24.063		9.40417	-2.23221
	485.21	19.5523	24.0344		9.41806	-2.23221
	488.21	19.5444	23.7298		9.43194	-2.23221
	491.21	19.5153	23.8099		9.44583	-2.23221
	494.21	19.5172	23.995		9.45972	-2.23221
	497.21	19.6122	23.5264		9.47361	-2.23221
	500.21	19.5042	23.8636		9.4875	-2.23221
	503.21	19.4605	23.6946		9.50139	-2.23252
	506.21	19.5109	23.597		9.51528	-2.23221
	509.21	19.5575	23.8785		9.52917	-2.23221
	512.21	19.6819	23.9822		9.54306	-2.23252
	515.21	19.5012	23.755		9.55694	-2.23252
	518.21	19.3852	23.695		9.57083	-2.23221
	521.21	19.3932	23.505		9.58472	-2.23221
	524.21	19.3813	23.8188		9.59861	-2.23252
	527.21	19.3655	23.5515		9.6125	-2.23252
	530.21	19.4917	23.632		9.62639	-2.23282
	533.21	19.3943	23.687		9.64028	-2.23252
	536.21	19.5125	23.6177		9.65417	-2.23252
	539.21	19.3295	23.4855		9.66806	-2.23282
	542.21	19.3355	23.2695		9.68194	-2.23252
	545.21	19.3183	23.3272		9.69583	-2.23252
	548.21	19.3169	23.3603		9.70972	-2.23252
	551.21	19.2876	23.1192		9.72361	-2.23282
	554.21	19.1819	23.1492		9.7375	-2.23313
	557.21	19.1573	22.8759		9.75139	-2.23313
	560.21	19.2625	22.9895		9.76528	-2.23344
	563.21	19.1598	23.2115		9.77917	-2.23344
	566.21	19.1336	22.7879		9.79306	-2.23344
	569.21	19.1564	22.6241		9.80694	-2.23344
	572.21	19.1468	22.9524		9.82083	-2.23374
	575.21	19.0861	22.7522		9.83472	-2.23344
	578.21	19.2427	22.9494		9.84861	-2.23374
	581.21	19.133	22.9653		9.8625	-2.23344
	584.21	19.1388	22.941		9.87639	-2.23313
	587.21	19.1228	22.898		9.89028	-2.23374
	590.21	19.1302	22.8936		9.90417	-2.23344
	593.21	19.1203	22.9215		9.91806	-2.23344
	596.21	19.2106	22.9684		9.93194	-2.23313
	599.21	19.1345	23.0874		9.94583	-2.23313
	602.21	19.0957	22.8307		9.95972	-2.23344
	605.21	19.0852	22.8178		9.97361	-2.23344
	608.21	19.0726	22.7799		9.9875	-2.23344
	611.21	19.0928	22.805		10.0014	-2.23344
	614.21	19.091	22.9887		10.0153	-2.23374
	617.21	19.0766	22.797		10.0292	-2.23344
	620.21	19.0843	22.811		10.0431	-2.23374
	623.21	19.0847	22.4945		10.0569	-2.23374
	626.21	19.3687	23.116		10.0708	-2.23374
	629.21	19.3788	23.1384		10.0847	-2.23374
	632.21	19.2453	23.2119		10.0986	-2.23405
	635.21	19.2357	23.057		10.1125	-2.23405
	638.21	19.2378	22.845		10.1264	-2.23405
	641.21	19.2343	22.6568		10.1403	-2.23436
	644.21	19.2201	22.5537		10.1542	-2.23436
	647.21	19.2315	22.8029		10.1681	-2.23436
	650.21	19.3048	22.8169		10.1819	-2.23436
	653.21	19.2685	22.8011		10.1958	-2.23466
	656.21	19.1648	22.5527		10.2097	-2.23466
	659.21	19.1526	22.5105		10.2236	-2.23466
	662.21	19.1472	22.3606		10.2375	-2.23497
	665.21	19.1528	22.4458		10.2514	-2.23466
	668.21	19.1455	22.1248		10.2653	-2.23466
	671.21	19.1712	22.0607		10.2792	-2.23466
	674.21	19.2303	22.4289		10.2931	-2.23466
	677.21	19.1932	22.4583		10.3069	-2.23497
	680.21	19.2154	22.3339		10.3208	-2.23528
	683.21	19.2189	22.325		10.3347	-2.23497
	686.21	19.232	22.1909		10.3486	-2.23528
	689.21	19.2704	22.2081		10.3625	-2.23497
	694.21	19.2953	22.7111		10.3764	-2.23528
	699.21				10.3903	-2.23497

## Sheet: Fig. 4a
Room temperature
current density / mA cm-2	FE /%						Voltage /V
	H2	C2H4	Acetate	Ethanol	Propionate	N-propanol
100	14.1822	32.12	26.15	14.6	2.10333	9.22	2.10333
200	11.3548	32.9535	22.6	14.9	2.18667	8.4	2.18667
300	13.4141	33.582	24.3	12.33	2.26	7.72	2.26
400	15.3174	35.3193	22.3	10.62	2.35333	6.88	2.35333
60°C
current density / mA cm-2	FE /%						Voltage /V
	H2	C2H4	Acetate	Ethanol	Propionate	N-propanol
100	14.53	39.52	14.8469	13.1133	3.8851	11.8316	1.95
200	11.3	45.35	9.19477	12.7104	3.98822	11.605	2.04
300	20.9054	42.2509	8.76511	12.4316	1.89083	12.5719	2.15
400	22.9574	42.9186	10.6771	13.1219	2.6402	12.1165	2.24
80°C
current density / mA cm-2	FE /%						Voltage /V
	H2	C2H4	Acetate	Ethanol	Propionate	N-propanol
100	10.2483	49.6234	11.865	9.98344	0.77339	17.6404	1.91
200	7.76729	51.2226	9.33351	10.7416	0.85932	13.316	1.99
300	8.86251	53.3041	8.76511	12.8899	1.03119	14.7339	2.08
400	12.596	46.5522	10.6771	12.5461	0.83784	14.6695	2.21

## Sheet: Fig. 4b
			Time /h	Hydrogen FE/%	Ethylene FE/%	Acetate FE/%		Time /h	Voltage /V
			0	12.2096	46.223			0	2.046
			4	14	44			0.003	2.051
			7	17	43.2	18.21		0.006	2.041
			10.03	20.5617	42.9099			0.008	2.035
			11.53	21.3661	43.2165			0.011	2.03
			13.53	21.051	42.1428			0.014	2.026
			16.53	21.3653	40.6121			0.017	2.024
			19.53	21.7378	38.8754			0.019	2.021
			22.53	21.6509	38.0891			0.022	2.019
			25.53	21.2136	37.4132	29.52		0.025	2.018
			29.53	22.1576	36.2437			0.028	2.016
			33.53	22.3406	35.2882	49.41		0.031	2.014
			35.53	22.1039	34.5454			0.033	2.014
			39.53	22.0277	34.0259			0.036	2.013
			42.53	22.2944	33.5065			0.039	2.011
			45.53	22.3897	32.987			0.042	2.011
			48.53	22.485	32.4675			0.044	2.01
			50.53	22.4932	32.0026			0.047	2.01
			53.53	22.4932	31.4865			0.05	2.009
			56.53	22.4932	31.0993			0.053	2.009
			59.53	22.4932	30.7122			0.056	2.008
			61.53	22.3834	30.3565	46.48		0.058	2.008
			63.53	22.4023	29.842			0.061	2.007
			65.53	22.4211	29.5847			0.064	2.007
			67.53	22.44	29.3275			0.067	2.007
			69.53	22.4589	29.0702			0.069	2.005
			71.53	24.6429	29.9115			0.072	2.005
			74.53	24.3888	29.2083			0.075	2.005
			77.53	24.5829	28.7219			0.078	2.004
			81.53	24.3866	28.5003			0.081	2.004
			85.53	24.1095	28.3216			0.083	2.004
			88.53	23.9679	28.1413			0.086	2.004
			92.53	24.0465	27.7392			0.089	2.003
			96.53	24.1645	27.3372	49.6		0.092	2.003
			100.53	24.3055	26.9857			0.094	2.003
			104.53	24.3693	26.553			0.097	2.003
			108.53	24.4304	26.1237			0.1	2.003
			113.53	24.4889	25.6977			0.103	2.002
			118.53	24.602	25.4835			0.106	2.002
			123.53	24.6402	25.275			0.108	--
			127.53	24.6402	25.0145			0.111	2.002
			131.53	24.6402	24.7539			0.114	2.002
			136.53	24.4108	24.6757			0.117	2.002
			141.53	24.2675	24.4933	45.79		0.119	2.002
			145.53	24.1623	24.363			0.122	2.002
			150.53	24.0476	24.1285			0.125	2
			154.53	23.8947	23.6595			0.128	2
			159.53	24.1623	23.3468			0.131	2
			164.53	24.3344	23.1905			0.133	2
			168.53	24.0859	23.0341			0.136	2
			173.53	24.2579	23.2687			0.139	2
			179.53	24.2579	23.0341			0.142	1.999
			185.53	24.1241	23.0081	47.96		0.144	1.999
			191.53	24.2388	22.7475			0.147	1.999
			197.53	24.277	22.5651			0.15	1.999
			203.53	24.5064	22.3045			0.153	1.999
			209.53	24.7549	22.0961			0.156	1.999
			215.53	25.0034	21.7574			0.158	1.999
			221.53	25.1181	21.5228			0.161	1.999
			227.53	25.5578	21.1372			0.164	1.998
			233.53	25.8445	20.8454			0.167	1.998
			239.53	25.6725	20.5848	44		0.169	1.998
			245.53	26.2876	20.3565			0.172	1.998
			251.53	26.5857	20.1911			0.175	1.998
								0.178	1.998
								0.181	1.998
								0.183	1.998
								0.186	1.998
								0.189	1.998
								0.192	1.998
								0.194	1.998
								0.197	1.998
								0.2	1.997
								0.203	1.997
								0.206	1.997
								0.208	1.997
								0.211	1.997
								0.214	1.997
								0.217	1.997
								0.219	1.997
								0.222	1.997
								0.225	1.997
								0.228	1.997
								0.231	1.997
								0.233	1.997
								0.236	1.997
								0.239	1.996
								0.242	1.996
								0.244	1.996
								0.247	1.996
								0.25	1.996
								0.253	1.996
								0.256	1.997
								0.258	1.996
								0.261	1.996
								0.264	1.996
								0.267	1.996
								0.269	1.996
								0.272	1.996
								0.275	1.996
								0.278	1.996
								0.281	1.996
								0.283	1.996
								0.286	1.996
								0.289	1.996
								0.292	1.996
								0.294	1.996
								0.297	1.996
								0.3	1.996
								0.303	1.996
								0.306	1.996
								0.308	1.996
								0.311	1.996
								0.314	1.996
								0.317	1.996
								0.319	1.996
								0.322	1.996
								0.325	1.996
								0.328	1.996
								0.331	1.996
								0.333	1.996
								0.336	1.996
								0.339	1.996
								0.342	1.996
								0.344	1.996
								0.347	1.996
								0.35	1.996
								0.353	1.996
								0.356	1.996
								0.358	1.996
								0.361	1.996
								0.364	1.996
								0.367	1.996
								0.369	1.996
								0.372	1.996
								0.375	1.996
								0.378	1.996
								0.381	1.996
								0.383	1.996
								0.386	1.996
								0.389	1.996
								0.392	1.996
								0.394	1.996
								0.397	1.996
								0.4	1.996
								0.403	1.996
								0.406	1.996
								0.408	1.996
								0.411	1.996
								0.414	1.996
								0.417	1.996
								0.419	1.996
								0.422	1.996
								0.425	1.996
								0.428	1.996
								0.431	1.997
								0.433	1.997
								0.436	1.997
								0.439	1.997
								0.442	1.997
								0.444	1.997
								0.447	1.997
								0.45	1.997
								0.453	1.997
								0.456	1.997
								0.458	1.997
								0.461	1.997
								0.464	1.997
								0.467	1.997
								0.469	1.997
								0.472	1.997
								0.475	1.997
								0.478	1.997
								0.481	1.997
								0.483	1.997
								0.486	1.997
								0.489	1.997
								0.492	1.997
								0.494	1.997
								0.497	1.997
								0.5	1.997
								0.503	1.997
								0.506	1.997
								0.508	1.997
								0.511	1.997
								0.514	1.997
								0.517	1.997
								0.519	1.997
								0.522	1.997
								0.525	1.997
								0.528	1.997
								0.531	1.997
								0.533	1.997
								0.536	1.997
								0.539	1.997
								0.542	1.998
								0.544	1.998
								0.547	1.997
								0.55	1.998
								0.553	1.998
								0.556	1.998
								0.558	1.998
								0.561	1.997
								0.564	1.997
								0.567	1.998
								0.569	1.998
								0.572	1.998
								0.575	1.998
								0.578	1.998
								0.581	1.998
								0.583	1.998
								0.586	1.998
								0.589	1.998
								0.592	1.998
								0.594	1.998
								0.597	1.998
								0.6	1.998
								0.603	1.998
								0.606	1.998
								0.608	1.998
								0.611	1.998
								0.614	1.998
								0.617	1.998
								0.619	1.998
								0.622	1.998
								0.625	1.998
								0.628	1.998
								0.631	1.998
								0.633	1.998
								0.636	1.998
								0.639	1.998
								0.642	1.998
								0.644	1.998
								0.647	1.998
								0.65	1.998
								0.653	1.998
								0.656	1.998
								0.658	1.998
								0.661	1.998
								0.664	1.998
								0.667	1.998
								0.669	1.999
								0.672	1.998
								0.675	1.998
								0.678	1.999
								0.681	1.999
								0.683	1.999
								0.686	1.999
								0.689	1.999
								0.692	1.999
								0.694	1.999
								0.697	1.999
								0.7	1.999
								0.703	1.999
								0.706	1.999
								0.708	1.999
								0.711	1.999
								0.714	1.999
								0.717	1.999
								0.719	1.999
								0.722	1.999
								0.725	1.999
								0.728	1.999
								0.731	2
								0.733	1.999
								0.736	2
								0.739	1.999
								0.742	2
								0.744	2
								0.747	2
								0.75	2
								0.753	2
								0.756	2
								0.758	2
								0.761	2
								0.764	2
								0.767	2
								0.769	2
								0.772	2
								0.775	2
								0.778	2
								0.781	2
								0.783	2
								0.786	2
								0.789	2
								0.792	2
								0.794	2
								0.797	2
								0.8	2
								0.803	2.002
								0.806	2.002
								0.808	2.002
								0.811	2.002
								0.814	2.002
								0.817	2.002
								0.819	2.002
								0.822	2.002
								0.825	2.002
								0.828	2.002
								0.831	2.002
								0.833	2.002
								0.836	2.002
								0.839	2.002
								0.842	2.002
								0.844	2.002
								0.847	2.002
								0.85	2.002
								0.853	2.002
								0.856	2.002
								0.858	2.002
								0.861	2.002
								0.864	2.002
								0.867	2.002
								0.869	2.002
								0.872	2.002
								0.875	2.002
								0.878	2.002
								0.881	2.002
								0.883	2.003
								0.886	2.003
								0.889	2.003
								0.892	2.003
								0.894	2.003
								0.897	2.003
								0.9	2.003
								0.903	2.003
								0.906	2.003
								0.908	2.003
								0.911	2.003
								0.914	2.003
								0.917	2.003
								0.919	2.003
								0.922	2.003
								0.925	2.003
								0.928	2.003
								0.931	2.003
								0.933	2.003
								0.936	2.003
								0.939	2.003
								0.942	2.003
								0.944	2.003
								0.947	2.003
								0.95	2.004
								0.953	2.004
								0.956	2.004
								0.958	2.004
								0.961	2.004
								0.964	2.004
								0.967	2.004
								0.969	2.004
								0.972	2.004
								0.975	2.004
								0.978	2.004
								0.981	2.004
								0.983	2.004
								0.986	2.004
								0.989	2.004
								0.992	2.004
								0.994	2.004
								0.997	2.004
								1	2.004
								1.003	2.004
								1.006	2.004
								1.008	2.004
								1.011	2.004
								1.014	2.005
								1.017	2.005
								1.019	2.005
								1.022	2.004
								1.025	2.005
								1.028	2.005
								1.031	2.005
								1.033	2.005
								1.036	2.005
								1.039	2.005
								1.042	2.005
								1.044	2.005
								1.047	2.005
								1.05	2.005
								1.053	2.005
								1.056	2.005
								1.058	2.005
								1.061	2.007
								1.064	2.007
								1.067	2.007
								1.069	2.007
								1.072	2.007
								1.075	2.007
								1.078	2.007
								1.081	2.007
								1.083	2.007
								1.086	2.007
								1.089	2.007
								1.092	2.007
								1.094	2.007
								1.097	2.007
								1.1	2.007
								1.103	2.007
								1.106	2.007
								1.108	2.007
								1.111	2.007
								1.114	2.007
								1.117	2.008
								1.119	2.008
								1.122	2.008
								1.125	2.008
								1.128	2.008
								1.131	2.008
								1.133	2.008
								1.136	2.008
								1.139	2.008
								1.142	2.008
								1.144	2.008
								1.147	2.008
								1.15	2.008
								1.153	2.008
								1.156	2.008
								1.158	2.008
								1.161	2.008
								1.164	2.008
								1.167	2.008
								1.169	2.008
								1.172	2.008
								1.175	2.008
								1.178	2.008
								1.181	2.009
								1.183	2.008
								1.186	2.008
								1.189	2.008
								1.192	2.008
								1.194	2.009
								1.197	2.009
								1.2	2.009
								1.203	2.009
								1.206	2.009
								1.208	2.009
								1.211	2.009
								1.214	2.009
								1.217	2.009
								1.219	2.009
								1.222	2.009
								1.225	2.009
								1.228	2.009
								1.231	2.009
								1.233	2.009
								1.236	2.009
								1.239	2.01
								1.242	2.01
								1.244	2.009
								1.247	2.009
								1.25	2.01
								1.253	2.01
								1.256	2.01
								1.258	2.01
								1.261	2.01
								1.264	2.01
								1.267	2.01
								1.269	2.01
								1.272	2.01
								1.275	2.01
								1.278	2.01
								1.281	2.01
								1.283	2.01
								1.286	2.01
								1.289	2.01
								1.292	2.01
								1.294	2.01
								1.297	2.01
								1.3	2.01
								1.303	2.01
								1.306	2.01
								1.308	2.01
								1.311	2.01
								1.314	2.01
								1.317	2.011
								1.319	2.011
								1.322	2.011
								1.325	2.011
								1.328	2.011
								1.331	2.011
								1.333	2.011
								1.336	2.011
								1.339	2.011
								1.342	2.011
								1.344	2.011
								1.347	2.011
								1.35	2.011
								1.353	2.011
								1.356	2.011
								1.358	2.011
								1.361	2.011
								1.364	2.011
								1.367	2.011
								1.369	2.011
								1.372	2.011
								1.375	2.011
								1.378	2.013
								1.381	2.013
								1.383	2.013
								1.386	2.013
								1.389	2.013
								1.392	2.013
								1.394	2.013
								1.397	2.013
								1.4	2.013
								1.403	2.013
								1.406	2.013
								1.408	2.013
								1.411	2.013
								1.414	2.013
								1.417	2.013
								1.419	2.013
								1.422	2.013
								1.425	2.013
								1.428	2.013
								1.431	2.013
								1.433	2.013
								1.436	2.013
								1.439	2.014
								1.442	2.014
								1.444	2.014
								1.447	2.014
								1.45	2.014
								1.453	2.014
								1.456	2.014
								1.458	2.014
								1.461	2.014
								1.464	2.014
								1.467	2.014
								1.469	2.014
								1.472	2.014
								10.272	2.094
								10.275	2.094
								10.278	2.094
								10.28	2.094
								10.283	2.094
								10.286	2.094
								10.289	2.094
								10.291	2.094
								10.294	2.094
								10.297	2.094
								10.3	2.094
								10.303	2.094
								10.305	2.094
								10.308	2.094
								10.311	2.094
								10.314	2.094
								10.316	2.094
								10.319	2.094
								10.322	2.094
								10.325	2.094
								10.328	2.094
								10.33	2.094
								10.333	2.096
								10.336	2.094
								10.339	2.094
								10.341	2.094
								10.344	2.094
								10.347	2.094
								10.35	2.096
								10.353	2.094
								10.355	2.094
								10.358	2.094
								10.361	2.096
								10.364	2.096
								10.366	2.096
								10.369	2.094
								10.372	2.096
								10.375	2.096
								10.378	2.094
								10.38	2.096
								10.383	2.096
								10.386	2.096
								10.389	2.094
								10.391	2.094
								10.394	2.096
								10.397	2.096
								10.4	2.097
								10.403	2.098
								10.405	2.099
								10.408	2.101
								10.411	2.102
								10.414	2.102
								10.416	2.103
								10.419	2.104
								10.422	2.104
								10.425	2.104
								10.428	2.103
								10.43	2.103
								10.433	2.103
								10.436	2.103
								10.439	2.102
								10.441	2.102
								10.444	2.102
								10.447	2.102
								10.45	2.102
								10.453	2.102
								10.455	2.101
								10.458	2.101
								10.461	2.101
								10.464	2.101
								10.466	2.101
								10.469	2.101
								12.1859	2.099
								12.1887	2.099
								12.1914	2.099
								12.1942	2.099
								12.197	2.099
								12.1998	2.099
								12.2026	2.099
								12.2053	2.099
								12.2081	2.099
								12.2109	2.099
								12.2137	2.099
								12.2164	2.099
								12.2192	2.101
								12.222	2.101
								12.2248	2.101
								12.2276	2.101
								12.2303	2.101
								12.2331	2.101
								12.2359	2.101
								12.2387	2.101
								12.2414	2.101
								12.2442	2.101
								12.247	2.101
								12.2498	2.101
								12.2526	2.101
								12.2553	2.101
								12.2581	2.101
								12.2609	2.101
								12.2637	2.101
								12.2664	2.101
								12.2692	2.101
								12.272	2.101
								12.2748	2.101
								12.2776	2.101
								12.2803	2.101
								12.2831	2.101
								12.2859	2.101
								12.2887	2.101
								12.2914	2.101
								12.2942	2.101
								12.297	2.101
								12.2998	2.101
								12.3026	2.101
								12.3053	2.101
								12.3081	2.101
								12.3109	2.101
								12.3137	2.101
								12.3164	2.101
								12.3192	2.101
								12.322	2.101
								12.3248	2.101
								12.3276	2.101
								12.3303	2.101
								12.3331	2.101
								12.3359	2.101
								12.3387	2.101
								12.3414	2.101
								12.3442	2.101
								12.347	2.101
								12.3498	2.101
								12.3526	2.101
								12.3553	2.101
								12.3581	2.101
								12.3609	2.101
								12.3637	2.101
								12.3664	2.101
								12.3692	2.101
								12.372	2.101
								12.3748	2.101
								12.3776	2.101
								12.3803	2.101
								12.3831	2.101
								12.3859	2.101
								12.3887	2.101
								12.3914	2.101
								12.3942	2.101
								12.397	2.101
								12.3998	2.101
								12.4026	2.101
								12.4053	2.102
								12.4081	2.101
								12.4109	2.101
								12.4137	2.101
								12.4164	2.102
								12.4192	2.101
								12.422	2.101
								12.4248	2.101
								12.4276	2.101
								12.4303	2.101
								12.4331	2.102
								12.4359	2.102
								12.4387	2.102
								12.4414	2.102
								12.4442	2.102
								12.447	2.101
								12.4498	2.102
								12.4526	2.102
								12.4553	2.102
								12.4581	2.102
								12.4609	2.102
								12.4637	2.102
								12.4664	2.102
								12.4692	2.102
								12.472	2.102
								12.4748	2.102
								12.4776	2.102
								12.4803	2.102
								12.4831	2.101
								12.4859	2.102
								12.4887	2.102
								12.4914	2.102
								12.4942	2.102
								12.497	2.102
								12.4998	2.102
								12.5026	2.101
								12.5053	2.102
								12.5081	2.101
								12.5109	2.102
								12.5137	2.102
								12.5164	2.102
								12.5192	2.102
								12.522	2.102
								12.5248	2.102
								12.5276	2.102
								12.5303	2.102
								12.5331	2.102
								12.5359	2.102
								12.5387	2.102
								12.5414	2.102
								12.5442	2.102
								12.547	2.102
								12.5498	2.102
								12.5526	2.102
								12.5553	2.102
								12.5581	2.102
								12.5609	2.102
								12.5637	2.102
								12.5664	2.102
								12.5692	2.102
								12.572	2.102
								12.5748	2.102
								12.5776	2.102
								12.5803	2.102
								12.5831	2.102
								12.5859	2.102
								12.5887	2.102
								12.5914	2.102
								12.5942	2.102
								12.597	2.102
								12.5998	2.102
								12.6026	2.102
								12.6053	2.102
								12.6081	2.102
								12.6109	2.102
								12.6137	2.102
								12.6164	2.102
								12.6192	2.102
								12.622	2.102
								12.6248	2.102
								12.6276	2.102
								12.6303	2.102
								12.6331	2.102
								12.6359	2.102
								12.6387	2.102
								12.6414	2.102
								12.6442	2.102
								12.647	2.102
								12.6498	2.102
								12.6526	2.102
								12.6553	2.102
								12.6581	2.102
								12.6609	2.102
								12.6637	2.102
								12.6664	2.102
								12.6692	2.102
								12.672	2.102
								12.6748	2.102
								12.6776	2.102
								12.6803	2.102
								12.6831	2.102
								12.6859	2.102
								12.6887	2.102
								12.6914	2.102
								12.6942	2.102
								12.697	2.102
								12.6998	2.102
								12.7026	2.102
								12.7053	2.102
								12.7081	2.102
								12.7109	2.102
								12.7137	2.103
								12.7164	2.102
								12.7192	2.102
								12.722	2.102
								12.7248	2.102
								12.7276	2.102
								12.7303	2.103
								12.7331	2.102
								12.7359	2.102
								12.7387	2.102
								12.7414	2.103
								12.7442	2.103
								12.747	2.103
								12.7498	2.103
								12.7526	2.102
								12.7553	2.103
								12.7581	2.103
								12.7609	2.103
								12.7637	2.102
								12.7664	2.103
								12.7692	2.102
								12.772	2.102
								12.7748	2.102
								12.7776	2.103
								12.7803	2.103
								12.7831	2.103
								12.7859	2.103
								12.7887	2.102
								12.7914	2.103
								12.7942	2.103
								12.797	2.103
								12.7998	2.103
								12.8026	2.103
								12.8053	2.103
								12.8081	2.103
								12.8109	2.102
								12.8137	2.103
								12.8164	2.103
								12.8192	2.103
								12.822	2.103
								12.8248	2.103
								12.8276	2.103
								12.8303	2.103
								12.8331	2.103
								12.8359	2.103
								12.8387	2.103
								12.8414	2.103
								12.8442	2.103
								12.847	2.103
								12.8498	2.103
								12.8526	2.103
								12.8553	2.103
								12.8581	2.103
								12.8609	2.103
								12.8637	2.103
								12.8664	2.103
								12.8692	2.103
								12.872	2.104
								12.8748	2.103
								12.8776	2.103
								12.8803	2.103
								12.8831	2.103
								12.8859	2.103
								12.8887	2.103
								12.8914	2.103
								12.8942	2.103
								12.897	2.103
								12.8998	2.103
								12.9026	2.103
								12.9053	2.103
								12.9081	2.103
								12.9109	2.103
								12.9137	2.103
								12.9164	2.103
								12.9192	2.103
								12.922	2.103
								12.9248	2.103
								12.9276	2.103
								12.9303	2.103
								12.9331	2.103
								12.9359	2.103
								12.9387	2.103
								12.9414	2.103
								12.9442	2.103
								12.947	2.103
								12.9498	2.103
								12.9526	2.103
								12.9553	2.103
								12.9581	2.103
								12.9609	2.103
								12.9637	2.103
								12.9664	2.103
								12.9692	2.103
								12.972	2.103
								12.9748	2.103
								12.9776	2.103
								12.9803	2.103
								12.9831	2.103
								12.9859	2.103
								12.9887	2.103
								12.9914	2.103
								12.9942	2.103
								12.997	2.103
								12.9998	2.103
								13.0026	2.103
								13.0053	2.103
								13.0081	2.103
								13.0109	2.103
								13.0137	2.103
								13.0164	2.103
								13.0192	2.103
								13.022	2.103
								13.0248	2.103
								13.0276	2.103
								13.0303	2.103
								13.0331	2.103
								13.0359	2.103
								13.0387	2.103
								13.0414	2.103
								13.0442	2.103
								13.047	2.103
								13.0498	2.103
								13.0526	2.103
								13.0553	2.103
								13.0581	2.103
								13.0609	2.103
								13.0637	2.103
								13.0664	2.103
								13.0692	2.103
								13.072	2.103
								13.0748	2.103
								13.0776	2.103
								13.0803	2.103
								13.0831	2.103
								13.0859	2.103
								13.0887	2.103
								13.0914	2.103
								13.0942	2.103
								13.097	2.103
								13.0998	2.103
								13.1026	2.103
								13.1053	2.103
								13.1081	2.103
								13.1109	2.103
								13.1137	2.103
								13.1164	2.103
								13.1192	2.103
								13.122	2.103
								13.1248	2.103
								13.1276	2.103
								13.1303	2.103
								13.1331	2.103
								13.1359	2.103
								13.1387	2.103
								13.1414	2.103
								13.1442	2.103
								13.147	2.103
								13.1498	2.103
								13.1526	2.103
								13.1553	2.103
								13.1581	2.103
								13.1609	2.103
								13.1637	2.103
								13.1664	2.103
								13.1692	2.103
								13.172	2.103
								13.1748	2.103
								13.1776	2.103
								13.1803	2.103
								13.1831	2.103
								13.1859	2.103
								13.1887	2.103
								13.1914	2.103
								13.1942	2.103
								13.197	2.103
								13.1998	2.103
								13.2026	2.103
								13.2053	2.103
								13.2081	2.103
								13.2109	2.103
								13.2137	2.103
								13.2164	2.103
								13.2192	2.103
								13.222	2.103
								13.2248	2.103
								13.2276	2.103
								13.2303	2.103
								13.2331	2.103
								13.2359	2.103
								13.2387	2.103
								13.2414	2.103
								13.2442	2.103
								13.247	2.103
								13.2498	2.103
								13.2526	2.103
								13.2553	2.103
								13.2581	2.103
								13.2609	2.103
								13.2637	2.103
								13.2664	2.103
								13.2692	2.103
								13.272	2.103
								13.2748	2.103
								13.2776	2.103
								13.2803	2.103
								13.2831	2.103
								13.2859	2.103
								13.2887	2.103
								13.2914	2.103
								13.2942	2.103
								13.297	2.103
								13.2998	2.103
								13.3026	2.103
								13.3053	2.103
								13.3081	2.103
								13.3109	2.103
								13.3137	2.103
								13.3164	2.103
								13.3192	2.103
								13.322	2.103
								13.3248	2.103
								13.3276	2.103
								13.3303	2.103
								13.3331	2.103
								13.3359	2.103
								13.3387	2.103
								13.3414	2.103
								13.3442	2.103
								13.347	2.103
								13.3498	2.103
								13.3526	2.103
								13.3553	2.103
								13.3581	2.103
								13.3609	2.103
								13.3637	2.103
								13.3664	2.103
								13.3692	2.103
								13.372	2.103
								13.3748	2.103
								13.3776	2.103
								13.3803	2.103
								13.3831	2.103
								13.3859	2.103
								13.3887	2.103
								13.3914	2.103
								13.3942	2.103
								13.397	2.103
								13.3998	2.103
								13.4026	2.103
								13.4053	2.103
								13.4081	2.103
								13.4109	2.103
								13.4137	2.103
								13.4164	2.103
								13.4192	2.103
								13.422	2.103
								13.4248	2.103
								13.4276	2.103
								13.4303	2.103
								13.4331	2.103
								13.4359	2.103
								13.4387	2.103
								13.4414	2.103
								13.4442	2.103
								13.447	2.103
								13.4498	2.103
								13.4526	2.103
								13.4553	2.103
								13.4581	2.103
								13.4609	2.103
								13.4637	2.103
								13.4664	2.103
								13.4692	2.103
								13.472	2.103
								13.4748	2.103
								13.4776	2.103
								13.4803	2.103
								13.4831	2.103
								13.4859	2.103
								13.4887	2.103
								13.4914	2.103
								13.4942	2.103
								13.497	2.103
								13.4998	2.103
								13.5026	2.103
								13.5053	2.103
								13.5081	2.103
								13.5109	2.103
								13.5137	2.103
								13.5164	2.103
								13.5192	2.103
								13.522	2.103
								13.5248	2.103
								13.5276	2.103
								13.5303	2.103
								13.5331	2.103
								13.5359	2.103
								13.5387	2.103
								13.5414	2.103
								13.5442	2.103
								13.547	2.103
								13.5498	2.103
								13.5526	2.103
								13.5553	2.103
								13.5581	2.103
								13.5609	2.103
								13.5637	2.103
								13.5664	2.103
								13.5692	2.103
								13.572	2.103
								13.5748	2.104
								13.5776	2.104
								13.5803	2.104
								13.5831	2.103
								13.5859	2.104
								13.5887	2.104
								13.5914	2.104
								13.5942	2.103
								13.597	2.104
								13.5998	2.104
								13.6026	2.104
								13.6053	2.104
								13.6081	2.104
								13.6109	2.104
								13.6137	2.104
								13.6164	2.104
								13.6192	2.104
								13.622	2.104
								13.6248	2.104
								13.6276	2.104
								13.6303	2.104
								13.6331	2.104
								13.6359	2.103
								13.6387	2.104
								13.6414	2.104
								13.6442	2.104
								13.647	2.104
								13.6498	2.104
								13.6526	2.104
								13.6553	2.104
								13.6581	2.104
								13.6609	2.104
								13.6637	2.104
								13.6664	2.104
								13.6692	2.104
								13.672	2.104
								13.6748	2.104
								13.6776	2.104
								13.6803	2.104
								13.6831	2.104
								13.6859	2.104
								13.6887	2.104
								13.6914	2.104
								13.6942	2.104
								13.697	2.104
								13.6998	2.104
								13.7026	2.104
								13.7053	2.104
								13.7081	2.104
								13.7109	2.104
								13.7137	2.104
								13.7164	2.104
								13.7192	2.104
								13.722	2.104
								13.7248	2.104
								13.7276	2.104
								13.7303	2.104
								13.7331	2.104
								13.7359	2.104
								13.7387	2.104
								13.7414	2.104
								13.7442	2.104
								13.747	2.104
								13.7498	2.104
								13.7526	2.104
								13.7553	2.104
								13.7581	2.104
								13.7609	2.104
								13.7637	2.104
								13.7664	2.104
								13.7692	2.104
								13.772	2.104
								13.7748	2.104
								13.7776	2.104
								13.7803	2.104
								13.7831	2.104
								13.7859	2.104
								13.7887	2.104
								13.7914	2.104
								13.7942	2.104
								13.797	2.104
								13.7998	2.104
								13.8026	2.104
								13.8053	2.104
								13.8081	2.104
								13.8109	2.104
								13.8137	2.104
								13.8164	2.104
								13.8192	2.104
								13.822	2.104
								13.8248	2.104
								13.8276	2.104
								13.8303	2.104
								13.8331	2.104
								13.8359	2.104
								13.8387	2.104
								13.8414	2.104
								13.8442	2.104
								13.847	2.104
								13.8498	2.104
								13.8526	2.104
								13.8553	2.104
								13.8581	2.104
								13.8609	2.104
								13.8637	2.104
								13.8664	2.104
								13.8692	2.104
								13.872	2.105
								13.8748	2.104
								13.8776	2.105
								13.8803	2.105
								13.8831	2.105
								13.8859	2.104
								13.8887	2.105
								13.8914	2.105
								13.8942	2.105
								13.897	2.105
								13.8998	2.105
								13.9026	2.105
								13.9053	2.105
								13.9081	2.105
								13.9109	2.105
								13.9137	2.105
								13.9164	2.105
								13.9192	2.105
								13.922	2.105
								13.9248	2.105
								13.9276	2.105
								13.9303	2.104
								13.9331	2.104
								13.9359	2.105
								13.9387	2.105
								13.9414	2.105
								13.9442	2.105
								13.947	2.105
								13.9498	2.105
								13.9526	2.105
								13.9553	2.105
								13.9581	2.105
								13.9609	2.105
								13.9637	2.105
								13.9664	2.105
								13.9692	2.105
								13.972	2.105
								13.9748	2.105
								13.9776	2.105
								13.9803	2.105
								13.9831	2.105
								13.9859	2.105
								13.9887	2.105
								13.9914	2.105
								13.9942	2.105
								13.997	2.105
								13.9998	2.105
								14.0026	2.105
								14.0053	2.105
								14.0081	2.105
								14.0109	2.105
								14.0137	2.105
								14.0164	2.105
								14.0192	2.105
								14.022	2.105
								14.0248	2.105
								14.0276	2.105
								14.0303	2.105
								14.0331	2.105
								14.0359	2.105
								14.0387	2.105
								14.0414	2.105
								14.0442	2.105
								14.047	2.105
								14.0498	2.105
								14.0526	2.105
								14.0553	2.105
								14.0581	2.105
								14.0609	2.105
								14.0637	2.105
								14.0664	2.105
								14.0692	2.105
								14.072	2.105
								14.0748	2.105
								14.0776	2.105
								14.0803	2.105
								14.0831	2.105
								14.0859	2.105
								14.0887	2.105
								14.0914	2.105
								14.0942	2.105
								14.097	2.105
								14.0998	2.105
								14.1026	2.105
								14.1053	2.105
								14.1081	2.105
								14.1109	2.105
								14.1137	2.105
								14.1164	2.105
								14.1192	2.105
								14.122	2.105
								14.1248	2.105
								14.1276	2.105
								14.1303	2.105
								14.1331	2.105
								14.1359	2.105
								14.1387	2.105
								14.1414	2.105
								14.1442	2.105
								14.147	2.105
								14.1498	2.105
								14.1526	2.105
								14.1553	2.105
								14.1581	2.105
								14.1609	2.105
								14.1637	2.105
								14.1664	2.105
								14.1692	2.107
								14.172	2.107
								14.1748	2.107
								14.1776	2.105
								14.1803	2.107
								14.1831	2.105
								14.1859	2.107
								14.1887	2.107
								14.1914	2.105
								14.1942	2.107
								14.197	2.107
								14.1998	2.105
								14.2026	2.105
								14.2053	2.107
								14.2081	2.107
								14.2109	2.107
								14.2137	2.107
								14.2164	2.107
								14.2192	2.107
								14.222	2.105
								14.2248	2.107
								14.2276	2.107
								14.2303	2.107
								14.2331	2.107
								14.2359	2.105
								14.2387	2.105
								14.2414	2.105
								14.2442	2.105
								14.247	2.107
								14.2498	2.107
								14.2526	2.107
								14.2553	2.107
								14.2581	2.107
								14.2609	2.107
								14.2637	2.107
								14.2664	2.107
								14.2692	2.107
								14.272	2.107
								14.2748	2.107
								14.2776	2.107
								14.2803	2.107
								14.2831	2.107
								14.2859	2.107
								14.2887	2.107
								14.2914	2.107
								14.2942	2.107
								14.297	2.107
								14.2998	2.107
								14.3026	2.107
								14.3053	2.107
								14.3081	2.107
								14.3109	2.107
								14.3137	2.105
								14.3164	2.107
								14.3192	2.107
								14.322	2.107
								14.3248	2.107
								14.3276	2.107
								14.3303	2.107
								14.3331	2.107
								14.3359	2.107
								14.3387	2.107
								14.3414	2.107
								14.3442	2.107
								14.347	2.107
								14.3498	2.107
								14.3526	2.107
								14.3553	2.107
								14.3581	2.107
								14.3609	2.107
								14.3637	2.107
								14.3664	2.107
								14.3692	2.107
								14.372	2.107
								14.3748	2.107
								14.3776	2.107
								14.3803	2.107
								14.3831	2.107
								14.3859	2.107
								14.3887	2.107
								14.3914	2.107
								14.3942	2.107
								14.397	2.107
								14.3998	2.107
								14.4026	2.107
								14.4053	2.107
								14.4081	2.107
								14.4109	2.107
								14.4137	2.107
								14.4164	2.107
								14.4192	2.107
								14.422	2.107
								14.4248	2.107
								14.4276	2.107
								14.4303	2.107
								14.4331	2.107
								14.4359	2.107
								14.4387	2.107
								14.4414	2.107
								14.4442	2.107
								14.447	2.107
								14.4498	2.107
								14.4526	2.107
								14.4553	2.107
								14.4581	2.107
								14.4609	2.107
								14.4637	2.107
								14.4664	2.107
								14.4692	2.107
								14.472	2.107
								14.4748	2.107
								14.4776	2.107
								14.4803	2.107
								14.4831	2.107
								14.4859	2.107
								14.4887	2.107
								14.4914	2.107
								14.4942	2.107
								14.497	2.107
								14.4998	2.107
								14.5026	2.107
								14.5053	2.107
								14.5081	2.107
								14.5109	2.107
								14.5137	2.107
								14.5164	2.107
								14.5192	2.107
								14.522	2.107
								14.5248	2.107
								14.5276	2.107
								14.5303	2.107
								14.5331	2.107
								14.5359	2.107
								14.5387	2.107
								14.5414	2.107
								14.5442	2.107
								14.547	2.107
								14.5498	2.107
								14.5526	2.107
								14.5553	2.107
								14.5581	2.107
								14.5609	2.107
								14.5637	2.107
								14.5664	2.107
								14.5692	2.107
								14.572	2.107
								14.5748	2.107
								14.5776	2.107
								14.5803	2.107
								14.5831	2.107
								14.5859	2.107
								14.5887	2.107
								14.5914	2.107
								14.5942	2.107
								14.597	2.107
								14.5998	2.107
								14.6026	2.107
								14.6053	2.107
								14.6081	2.107
								14.6109	2.107
								14.6137	2.107
								14.6164	2.107
								14.6192	2.107
								14.622	2.107
								14.6248	2.107
								14.6276	2.107
								14.6303	2.107
								14.6331	2.107
								14.6359	2.107
								14.6387	2.107
								14.6414	2.107
								14.6442	2.107
								14.647	2.107
								14.6498	2.107
								14.6526	2.107
								14.6553	2.107
								14.6581	2.107
								14.6609	2.107
								14.6637	2.107
								14.6664	2.107
								14.6692	2.107
								14.672	2.107
								14.6748	2.107
								14.6776	2.107
								14.6803	2.107
								14.6831	2.107
								14.6859	2.107
								14.6887	2.107
								14.6914	2.107
								14.6942	2.107
								14.697	2.107
								14.6998	2.107
								14.7026	2.107
								14.7053	2.107
								14.7081	2.107
								14.7109	2.107
								14.7137	2.107
								14.7164	2.107
								14.7192	2.107
								14.722	2.107
								14.7248	2.107
								14.7276	2.107
								14.7303	2.107
								14.7331	2.107
								14.7359	2.107
								14.7387	2.107
								14.7414	2.107
								14.7442	2.107
								14.747	2.107
								14.7498	2.107
								14.7526	2.107
								14.7553	2.107
								14.7581	2.107
								14.7609	2.107
								14.7637	2.107
								14.7664	2.107
								14.7692	2.107
								14.772	2.107
								14.7748	2.107
								14.7776	2.107
								14.7803	2.107
								14.7831	2.107
								14.7859	2.107
								14.7887	2.107
								14.7914	2.107
								14.7942	2.107
								14.797	2.107
								14.7998	2.107
								14.8026	2.107
								14.8053	2.107
								14.8081	2.107
								14.8109	2.107
								14.8137	2.107
								14.8164	2.107
								14.8192	2.107
								14.822	2.107
								14.8248	2.107
								14.8276	2.107
								14.8303	2.107
								14.8331	2.107
								14.8359	2.107
								14.8387	2.107
								14.8414	2.107
								14.8442	2.107
								14.847	2.107
								14.8498	2.107
								14.8526	2.107
								14.8553	2.107
								14.8581	2.107
								14.8609	2.107
								14.8637	2.107
								14.8664	2.107
								14.8692	2.107
								14.872	2.107
								14.8748	2.107
								14.8776	2.107
								14.8803	2.107
								14.8831	2.107
								14.8859	2.107
								14.8887	2.107
								14.8914	2.107
								14.8942	2.107
								14.897	2.107
								14.8998	2.107
								14.9026	2.107
								14.9053	2.107
								14.9081	2.107
								14.9109	2.107
								14.9137	2.107
								14.9164	2.107
								14.9192	2.107
								14.922	2.107
								14.9248	2.107
								14.9276	2.107
								14.9303	2.107
								14.9331	2.107
								14.9359	2.107
								14.9387	2.107
								14.9414	2.107
								14.9442	2.107
								14.947	2.107
								14.9498	2.107
								14.9526	2.107
								14.9553	2.107
								14.9581	2.107
								14.9609	2.107
								14.9637	2.107
								14.9664	2.107
								14.9692	2.107
								14.972	2.107
								14.9748	2.107
								14.9776	2.107
								14.9803	2.107
								14.9831	2.107
								14.9859	2.107
								14.9887	2.107
								14.9914	2.107
								14.9942	2.107
								14.997	2.107
								14.9998	2.107
								15.0026	2.107
								15.0053	2.107
								15.0081	2.107
								15.0109	2.107
								15.0137	2.107
								15.0164	2.107
								15.0192	2.107
								15.022	2.107
								15.0248	2.107
								15.0276	2.107
								15.0303	2.107
								15.0331	2.107
								15.0359	2.107
								15.0387	2.107
								15.0414	2.107
								15.0442	2.107
								15.047	2.107
								15.0498	2.107
								15.0526	2.107
								15.0553	2.107
								15.0581	2.107
								15.0609	2.107
								15.0637	2.107
								15.0664	2.107
								15.0692	2.107
								15.072	2.107
								15.0748	2.107
								15.0776	2.107
								15.0803	2.107
								15.0831	2.107
								15.0859	2.107
								15.0887	2.107
								15.0914	2.107
								15.0942	2.107
								15.097	2.107
								15.0998	2.107
								15.1026	2.108
								15.1053	2.107
								15.1081	2.107
								15.1109	2.107
								15.1137	2.107
								15.1164	2.108
								15.1192	2.108
								15.122	2.107
								15.1248	2.107
								15.1276	2.107
								15.1303	2.107
								15.1331	2.107
								15.1359	2.107
								15.1387	2.108
								15.1414	2.107
								15.1442	2.107
								15.147	2.108
								15.1498	2.107
								15.1526	2.107
								15.1553	2.107
								15.1581	2.107
								15.1609	2.108
								15.1637	2.108
								15.1664	2.108
								15.1692	2.108
								15.172	2.108
								15.1748	2.108
								15.1776	2.108
								15.1803	2.108
								15.1831	2.108
								15.1859	2.108
								15.1887	2.108
								15.1914	2.108
								15.1942	2.108
								15.197	2.108
								15.1998	2.108
								15.2026	2.108
								15.2053	2.108
								15.2081	2.108
								15.2109	2.108
								15.2137	2.108
								15.2164	2.108
								15.2192	2.108
								15.222	2.108
								15.2248	2.108
								15.2276	2.108
								15.2303	2.108
								15.2331	2.108
								15.2359	2.108
								15.2387	2.108
								15.2414	2.108
								15.2442	2.108
								15.247	2.108
								15.2498	2.108
								15.2526	2.108
								15.2553	2.108
								15.2581	2.108
								15.2609	2.108
								15.2637	2.108
								15.2664	2.108
								15.2692	2.108
								15.272	2.108
								15.2748	2.108
								15.2776	2.108
								15.2803	2.108
								15.2831	2.108
								15.2859	2.108
								15.2887	2.108
								15.2914	2.108
								15.2942	2.108
								15.297	2.108
								15.2998	2.108
								15.3026	2.108
								15.3053	2.108
								15.3081	2.108
								15.3109	2.108
								15.3137	2.108
								15.3164	2.108
								15.3192	2.108
								15.322	2.108
								15.3248	2.108
								15.3276	2.108
								15.3303	2.108
								15.3331	2.108
								15.3359	2.108
								15.3387	2.108
								15.3414	2.108
								15.3442	2.108
								15.347	2.108
								15.3498	2.108
								15.3526	2.108
								15.3553	2.108
								15.3581	2.108
								15.3609	2.108
								15.3637	2.108
								15.3664	2.108
								15.3692	2.108
								15.372	2.108
								15.3748	2.108
								15.3776	2.108
								15.3803	2.108
								15.3831	2.108
								15.3859	2.108
								15.3887	2.108
								15.3914	2.108
								15.3942	2.108
								15.397	2.108
								15.3998	2.108
								15.4026	2.108
								15.4053	2.108
								15.4081	2.108
								15.4109	2.108
								15.4137	2.108
								15.4164	2.108
								15.4192	2.108
								15.422	2.108
								15.4248	2.108
								15.4276	2.108
								15.4303	2.108
								15.4331	2.108
								15.4359	2.108
								15.4387	2.108
								15.4414	2.108
								15.4442	2.108
								15.447	2.108
								15.4498	2.108
								15.4526	2.108
								15.4553	2.108
								15.4581	2.108
								15.4609	2.108
								15.4637	2.108
								15.4664	2.108
								15.4692	2.108
								15.472	2.108
								15.4748	2.108
								15.4776	2.108
								15.4803	2.108
								15.4831	2.108
								15.4859	2.108
								15.4887	2.108
								15.4914	2.109
								15.4942	2.108
								15.497	2.108
								15.4998	2.108
								15.5026	2.108
								15.5053	2.108
								15.5081	2.108
								15.5109	2.109
								15.5137	2.108
								15.5164	2.108
								15.5192	2.108
								15.522	2.109
								15.5248	2.109
								15.5276	2.109
								15.5303	2.109
								15.5331	2.108
								15.5359	2.109
								15.5387	2.109
								15.5414	2.109
								15.5442	2.109
								15.547	2.109
								15.5498	2.109
								15.5526	2.109
								15.5553	2.109
								15.5581	2.109
								15.5609	2.109
								15.5637	2.109
								15.5664	2.109
								15.5692	2.109
								15.572	2.108
								15.5748	2.108
								15.5776	2.109
								15.5803	2.109
								15.5831	2.109
								15.5859	2.109
								15.5887	2.108
								15.5914	2.108
								15.5942	2.109
								15.597	2.109
								15.5998	2.109
								15.6026	2.109
								15.6053	2.109
								15.6081	2.109
								15.6109	2.109
								15.6137	2.109
								15.6164	2.109
								15.6192	2.109
								15.622	2.109
								15.6248	2.109
								15.6276	2.109
								15.6303	2.109
								15.6331	2.109
								15.6359	2.109
								15.6387	2.109
								15.6414	2.109
								15.6442	2.109
								15.647	2.109
								15.6498	2.109
								15.6526	2.109
								15.6553	2.109
								15.6581	2.109
								15.6609	2.109
								15.6637	2.109
								15.6664	2.109
								15.6692	2.109
								15.672	2.109
								15.6748	2.109
								15.6776	2.109
								15.6803	2.109
								15.6831	2.109
								15.6859	2.109
								15.6887	2.109
								15.6914	2.109
								15.6942	2.109
								15.697	2.109
								15.6998	2.109
								15.7026	2.109
								15.7053	2.109
								15.7081	2.109
								15.7109	2.109
								15.7137	2.109
								15.7164	2.109
								15.7192	2.109
								15.722	2.109
								15.7248	2.109
								15.7276	2.109
								15.7303	2.109
								15.7331	2.109
								15.7359	2.109
								15.7387	2.109
								15.7414	2.109
								15.7442	2.109
								15.747	2.109
								15.7498	2.109
								15.7526	2.109
								15.7553	2.109
								15.7581	2.109
								15.7609	2.109
								15.7637	2.109
								15.7664	2.109
								15.7692	2.109
								15.772	2.109
								15.7748	2.109
								15.7776	2.109
								15.7803	2.109
								15.7831	2.109
								15.7859	2.109
								15.7887	2.109
								15.7914	2.109
								15.7942	2.109
								15.797	2.109
								15.7998	2.109
								15.8026	2.109
								15.8053	2.109
								15.8081	2.109
								15.8109	2.109
								15.8137	2.109
								15.8164	2.109
								15.8192	2.109
								15.822	2.109
								15.8248	2.109
								15.8276	2.109
								15.8303	2.109
								15.8331	2.109
								15.8359	2.109
								15.8387	2.109
								15.8414	2.109
								15.8442	2.109
								15.847	2.109
								15.8498	2.109
								15.8526	2.109
								15.8553	2.109
								15.8581	2.109
								15.8609	2.109
								15.8637	2.109
								15.8664	2.109
								15.8692	2.109
								15.872	2.109
								15.8748	2.109
								15.8776	2.109
								15.8803	2.109
								15.8831	2.109
								15.8859	2.109
								15.8887	2.109
								15.8914	2.109
								15.8942	2.109
								15.897	2.109
								15.8998	2.109
								15.9026	2.109
								15.9053	2.109
								15.9081	2.109
								15.9109	2.109
								15.9137	2.109
								15.9164	2.109
								15.9192	2.109
								15.922	2.109
								15.9248	2.109
								15.9276	2.109
								15.9303	2.109
								15.9331	2.11
								15.9359	2.109
								15.9387	2.109
								15.9414	2.109
								15.9442	2.109
								15.947	2.11
								15.9498	2.109
								15.9526	2.109
								15.9553	2.109
								15.9581	2.109
								15.9609	2.109
								15.9637	2.109
								15.9664	2.109
								15.9692	2.109
								15.972	2.109
								15.9748	2.109
								15.9776	2.109
								15.9803	2.11
								15.9831	2.11
								15.9859	2.109
								15.9887	2.11
								15.9914	2.11
								15.9942	2.109
								15.997	2.109
								15.9998	2.11
								16.0026	2.11
								16.0053	2.109
								16.0081	2.109
								16.0109	2.109
								16.0137	2.11
								16.0164	2.109
								16.0192	2.11
								16.022	2.11
								16.0248	2.109
								16.0276	2.109
								16.0303	2.11
								16.0331	2.109
								16.0359	2.109
								16.0387	2.11
								16.0414	2.109
								16.0442	2.11
								16.047	2.109
								16.0498	2.109
								16.0526	2.109
								16.0553	2.109
								16.0581	2.11
								16.0609	2.11
[truncated: 84,879 more rows]

## Sheet: Fig. 4c
1M KOH
current density / mA cm-2	FE /%						Voltage /V
	H2	C2H4	Acetate	Ethanol	Propionate	N-propanol
100	14.53	39.52	14.8469	13.1133	3.8851	11.8316	2.01
200	11.3	45.35	9.19477	12.7104	3.98822	11.605	2.12
300	20.9054	42.2509	8.76511	12.4316	1.89083	12.5719	2.21
400	22.9574	42.9186	10.6771	13.1219	2.6402	12.1165	2.3
3M KOH
current density / mA cm-2	FE /%						Voltage /V
	H2	C2H4	Acetate	Ethanol	Propionate	N-propanol
100	9.2228	26.7126	27.3265	20.2801	0.51559	12.3826	1.97
200	8.80397	34.5049	19.4637	17.9093	0.70894	11.4449	2.09
300	10.2039	41.9271	10.3463	18.5385	0.88797	12.7416	2.25
400	14.0581	45.0371	10.3119	19.4207	0.53708	15.5011	2.36
6M KOH
current density / mA cm-2	FE /%						Voltage /V
	H2	C2H4	Acetate	Ethanol	Propionate	N-propanol
100	3.84012	8.18618	47.4777	14.6868	0.2578	16.1139	1.92
200	6.47021	29.0526	31.9024	13.1477	0.81636	15.2849	2.1
300	12.1829	36.5881	24.2043	15.2387	0.54424	13.7492	2.29
400	14.8479	37.3484	19.5926	13.6127	0.40818	18.7548	2.43

[truncated: 11 more sheets: Fig. 5b, Fig. 5c, Fig. S6, Fig. S7, Fig. S20, Fig. S22, Fig. S29, Fig. S30, Fig. S32, Fig. S43, Fig. S44]
